# Supplementary material for: Cross-sectional study on the health of workers exposed to occupational noise in China
Source: PLoS One. 2024 Jun 25;19(6):e0305576. doi: 10.1371/journal.pone.0305576 (PMC11198845; doi:10.1371/journal.pone.0305576)
Supplement: S1 Table — (XLSX) [file pone.0305576.s002.xlsx]

## Sheet: Sheet1
Table of exposure by characteristics
Characteristics	Noise exposure
	Median	SD
Industry category
Mining	85.0493	4.93488
Manufacturing	83.918	6.29522
Others	73.6	0
Enterprise size
Micro	83.8272	7.32147
Small	83.3495	5.72411
Medium	88.4066	5.99084
Sex
Male	84.0235	5.99556
Female	83.8077	6.58421
Age
<40	83.9697	6.13822
40–49.9	84.242	6.34923
≥50	83.7823	5.93797
Exposure time (years)
≤5	83.9037	6.51215
5.1–10	84.474	5.78211
>10	83.43	5.53635
BMI (kg/m2)
≤24.9	84.0884	6.16542
25-29.9	83.9388	5.98866
≥30	81.8	6.57437
ECG
Normal	84.2221	5.86072
Abnormal	83.1549	6.87763
PTA
Normal	83.6634	6.235
Abnormal	85.3526	5.39871
BP
Normal	83.9433	6.18
Abnormal	84.067	5.97808
ECG: Electrocardiogram examination; BP: Blood pressure examination; PTA: Pure tone audiometry examination
