# Supplementary material for: Cross-sectional study on the health of workers exposed to occupational noise in China
Source: PLoS One. 2024 Jun 25;19(6):e0305576. doi: 10.1371/journal.pone.0305576 (PMC11198845; doi:10.1371/journal.pone.0305576)
Supplement: S1 Dataset — (XLS) [file pone.0305576.s003.xls]

## Sheet: Sheet1
Industry type	Enterprise size	Gender	Age	Noise value	Noise exposure	Seniority	ECG	PTA	DBP	SBP	Weight	Height	BMI
1	2	2	49.8164	86.2	1	0.7	0	0	88	136	60	160	23.4375
2	1	1	53.6466	91.7	1	4	0	1	88	136	75	180	23.1481
2	1	1	50.6521	91.7	1	3	0	0	95	144	89	178	28.0899
2	1	1	47.0658	91.7	1	5	0	0	63	118	57	165	20.9366
2	1	1	33.3507	91.7	1	7	0	0	79	133	62	170	21.4533
2	1	1	30.5096	91.7	1	4	0	0	82	122	75	175	24.4898
1	3	1	45.4055	89.3	1	1	1	0	72	132	65	170	22.4913
2	2	1	46.3178	84	1	10	0	0	81	132	71	170	24.5675
1	2	1	41.6055	77.5	0	3	1	0	71	117	60	170	20.7612
1	2	1	35.6849	84.4	1	1.7	0	0	88	138	80	177	25.5354
1	2	1	51.3041	86.3	1	5.3	0	0	68	120	68	168	24.093
1	2	1	42.7452	94	1	3	0	1	82	131	71	165	26.079
1	1	1	43.9753	95.5	1	3	0	0	80	116	72	170	24.9135
1	2	2	42.0384	71.8	0	1.2	1	0	71	121	65	158	26.0375
1	1	1	43.8493	.	0	1	0	0	106	159	90	175	29.3878
1	2	2	52.063	86.2	1	7.9	0	0	88	124	53	158	21.2306
2	1	1	40.663	91.7	1	3	1	0	85	137	85	175	27.7551
1	2	1	52.8904	71.7	0	3.5	0	0	84	114	72	175	23.5102
1	2	2	38.0466	77.5	0	8	1	0	62	97	70	156	28.764
1	2	2	39.3425	86.2	1	3.2	0	1	88	138	66	158	26.4381
1	2	1	33.8384	72	0	2	0	0	89	139	92	180	28.3951
1	2	1	50.6466	72	0	1.6	0	0	74	136	80	168	28.3447
1	2	1	28.2685	82.7	1	0.3	0	0	68	109	60	176	19.3698
1	2	1	45.2329	86.2	1	11.7	0	0	134	172	83	163	31.2394
1	1	1	55.6959	81.1	0	4	0	0	89	139	58	165	21.3039
2	1	1	58.4438	91.7	1	12	1	0	76	149	80	170	27.6817
1	1	1	59.0384	81.1	0	2	0	0	81	120	62	158	24.8358
1	3	2	31.5479	94.7	1	6	0	0	60	96	53	157	21.5019
1	2	2	43.8986	79.1	0	9	1	0	107	169	65	162	24.7676
1	3	1	32.8055	78.8	0	11.1	0	0	64	112	75	173	25.0593
1	2	1	28.5945	86.2	1	1.3	0	0	100	136	66	167	23.6652
1	3	2	48.9644	78.8	0	7.5	0	0	87	120	54	150	24
1	2	1	51.6411	72	0	9	1	0	74	116	57	168	20.1956
1	2	1	33.5973	84.4	1	1.2	0	1	102	150	75	167	26.8923
1	2	2	58.2164	72	0	2	0	0	77	130	65	160	25.3906
1	2	1	54.5014	72	0	34	0	0	78	125	70	160	27.3437
1	2	1	51.7041	72	0	1	1	0	89	134	65	168	23.03
1	3	2	36.9123	.	1	0.5	0	0	78	110	50	158	20.0288
1	3	1	35.7589	94.7	1	12	0	0	78	126	60	160	23.4375
1	3	1	30.3781	94.7	1	6	1	0	78	120	65	170	22.4913
1	2	1	50.8274	72	0	1	1	0	89	140	61	176	19.6927
2	2	1	35.1616	80.8	0	9.1	0	0	84	129	74	179	23.0954
1	2	1	45.7644	72	0	10	1	0	64	112	76	160	29.6875
1	2	2	54.1973	72	0	2	0	0	89	134	51	150	22.6667
1	2	1	56.526	77.5	0	38	1	0	85	120	62	168	21.9671
1	2	2	47.5507	77.5	0	28	0	0	89	133	56	155	23.3091
1	2	2	35.137	77.5	0	11	0	0	69	104	51	156	20.9566
1	2	2	52.4575	77.5	0	11	0	0	70	107	60	157	24.3418
1	3	1	55.0219	.	1	20	0	0	84	138	65	170	22.4913
1	3	1	36.0356	.	1	6	0	0	70	124	59	166	21.4109
1	3	1	35.5068	.	1	0.6	0	0	80	120	70	175	22.8571
1	2	2	46.9836	88.5	1	4.1	0	0	111	149	66	160	25.7812
1	3	2	34.8438	.	1	0.8	0	0	86	130	64	165	23.5078
1	3	2	34.5945	.	1	0.6	0	0	74	100	53	158	21.2306
1	3	1	31.9808	.	1	3	0	0	70	130	44	168	15.5896
1	2	2	52.0493	77.5	0	3	0	0	80	126	60	159	23.7332
1	3	1	31.4274	.	0	0.8	0	0	82	114	71	175	23.1837
1	3	1	31.3014	.	1	5	0	0	84	112	67	173	22.3863
1	2	1	31.2849	88.5	1	1.9	0	0	82	118	56	170	19.3772
1	2	2	40.8849	88.5	1	6.9	1	0	77	116	55	158	22.0317
2	2	1	34.7425	80.8	0	15.1	1	0	89	139	73	171	24.9649
1	2	2	50.1014	77.5	0	11	0	0	61	98	59	163	22.2063
1	2	2	47.4712	77.5	0	11	0	0	89	139	54	158	21.6311
2	2	1	23.9096	82.7	1	3	0	0	82	135	90	170	31.1419
1	2	2	45.5534	77.5	0	3	1	0	74	129	56	160	21.875
1	2	2	45.4274	77.5	0	11	0	0	89	123	58	156	23.833
1	2	2	51.6712	72	0	4	0	0	66	100	60	160	23.4375
1	2	2	48.463	72	0	9	0	0	79	120	52	145	24.7325
1	2	1	53.589	77.5	0	21.1	0	0	84	131	64	168	22.6757
1	2	2	32.7945	77.5	0	4	0	0	81	114	55	160	21.4844
1	2	1	50.3616	77.5	0	4	1	0	83	134	53	158	21.2306
1	2	1	31.7973	84.4	1	5.7	1	0	88	138	35	132	20.0872
1	2	2	25.863	84.4	1	3	0	0	80	118	60	167	21.5139
1	2	2	48.9616	77.5	0	4	0	0	80	134	53	160	20.7031
1	2	1	43.6521	77.5	0	4	0	0	78	116	62	155	25.8065
1	2	1	46.6329	86.2	1	0.7	0	1	104	148	62	160	24.2187
1	2	1	46.7342	86.2	1	11.5	0	0	88	136	80	165	29.3848
1	2	2	36.2904	86.2	1	4	0	0	88	124	62	165	22.7732
1	2	2	29.4192	86.2	1	6.1	0	0	88	120	57	152	24.6711
1	2	2	46.6932	86.2	1	3.2	0	0	116	178	67	155	27.8876
1	2	2	55.2438	86.2	1	8.7	0	0	88	136	65	168	23.03
1	2	2	49.0329	86.2	1	3.2	0	0	84	138	55	158	22.0317
1	2	2	46.7233	88.5	1	8.7	0	0	103	151	86	170	29.7578
1	2	2	43.7562	86.2	1	15.9	0	0	100	130	61	159	24.1288
1	2	2	41.6849	86.2	1	3.2	0	0	100	170	61	158	24.4352
1	2	1	37.5836	74.5	0	5.3	0	0	70	122	59	172	19.9432
1	2	1	56.8055	91.1	1	7.2	0	0	102	140	61	168	21.6128
1	2	2	37.1644	84.4	1	0.6	0	0	80	114	57	163	21.4536
1	2	1	37.1534	84.4	1	4.5	0	0	98	156	60	175	19.5918
1	2	1	37.1671	89.3	1	7	0	0	88	138	75	170	25.9516
1	2	1	36.5836	89.3	1	6	0	0	88	138	75	168	26.5731
1	2	2	35.4192	84.4	1	3.7	0	0	80	110	60	156	24.6548
1	2	2	35.4192	84.4	1	2.8	0	0	84	132	50	150	22.2222
1	2	1	35.1507	84.4	1	1.3	0	1	106	148	67	170	23.1834
1	2	1	34.8822	81.8	0	1.7	0	0	88	138	73	160	28.5156
1	2	2	33.0959	84.4	1	3.8	0	0	108	164	62	165	22.7732
1	2	2	32.737	84.4	1	2.8	0	0	112	156	94	165	34.5271
1	2	1	49.2055	91.1	1	10.1	0	0	88	138	74	165	27.1809
1	2	1	31.4219	71.7	0	2.3	0	0	68	100	46	162	17.5278
1	2	1	31.074	84.4	1	2.1	0	0	88	126	84	165	30.854
1	2	1	40.5178	91.1	1	5.1	0	0	100	140	70	175	22.8571
1	2	1	29.726	84.4	1	0.8	0	0	96	146	90	172	30.4218
1	2	1	49.0877	91.1	1	6.8	0	0	86	126	60	168	21.2585
1	2	1	27.9753	81.8	0	1.4	0	0	88	138	76	178	23.9869
1	2	1	27.8164	84.4	1	3.7	0	0	84	116	63	172	21.2953
1	1	1	35.2822	97.3	1	5	1	0	80	100	78	168	27.6361
1	1	1	59.6301	97.3	1	8	0	0	80	100	64	160	25
1	2	1	45.926	91.1	1	3	0	1	80	126	62	160	24.2187
1	1	1	39.3534	92.7	1	16	1	0	78	90	50	165	18.3655
2	1	1	32.9288	89.1	1	10	0	0	74	122	76	162	28.959
2	1	1	32.1781	89.1	1	10	0	0	80	122	74	165	27.1809
2	1	1	23.0959	89.1	1	1	1	0	66	100	60	175	19.5918
2	1	1	59.7863	89.1	1	8	0	0	92	150	70	169	24.5089
2	1	1	56.063	89.1	1	1	0	0	64	100	74.5	170	25.7785
2	1	2	55.7918	89.1	1	10	0	0	90	142	65	155	27.0552
1	1	1	28.2438	93.3	1	2	0	0	70	120	75	173	25.0593
2	2	1	26.3973	83.6	1	1	0	0	70	110	45.4	163.5	16.9832
1	1	1	51.3205	93.3	1	4	1	0	78	110	54	160	21.0937
1	3	1	36.6219	.	1	6	0	0	88	124	81	166	29.3947
1	1	2	50.6575	93.3	1	2	0	0	78	112	49	163	18.4425
1	2	1	37.7479	77.5	0	3	0	0	89	124	60	162	22.8624
1	1	1	37.7205	78.9	0	2	0	0	89	128	60	165	22.0386
1	2	2	37.663	77.5	0	3	0	0	79	124	70	160	27.3437
1	2	1	37.2904	77.5	0	3	0	0	89	130	60	170	20.7612
1	2	1	37.1616	77.5	0	7	1	0	89	138	83	172	28.0557
1	2	2	36.4685	77.5	0	7	0	0	61	90	70	156	28.764
1	2	1	35.9151	80	1	2	0	0	73	112	59	165	21.6713
1	2	1	35.6466	80	1	2	0	0	84	116	53	168	18.7783
1	2	1	35.5808	77.5	0	3	1	0	69	110	60	168	21.2585
1	2	2	35.5644	80	1	2	1	0	63	106	55	150	24.4444
1	2	1	34.9562	77.5	0	7	1	0	89	138	75	162	28.578
1	2	1	34.8055	72	0	1.1	0	0	82	128	70	172	23.6614
1	2	2	34.7836	75.5	0	2	0	0	85	142	61	156	25.0657
1	2	2	34.6521	77.5	0	3	0	0	80	110	46	162	17.5278
1	2	2	34.326	77.5	0	8	1	0	72	121	55	160	21.4844
1	2	1	34.0411	77.5	0	4	0	0	80	131	72	167	25.8166
1	2	2	33.5753	76.3	0	4	0	0	87	122	55	155	22.8928
1	2	2	33.4767	77.5	0	10.7	0	0	88	126	59	156	24.2439
1	2	2	33.1178	80	1	2	0	0	76	123	58	152	25.1039
1	2	1	32.0411	77.5	0	2	1	0	88	138	63	172	21.2953
1	2	1	31.9205	77.5	0	3	0	0	70	104	40	165	14.6924
1	2	2	31.1562	79.1	0	2	0	0	77	110	60	156	24.6548
1	2	2	31.0767	79.1	0	2	0	0	74	110	51	155	21.2279
2	3	1	30.2521	87.5	1	4.5	0	0	81	114	85	170	29.4118
1	2	1	29.9507	75.5	0	2	0	0	87	125	70	160	27.3437
2	3	1	28.8247	87.5	1	5.5	1	0	70	117	48	165	17.6309
2	3	1	28.726	87.5	1	3.6	0	0	79	118	71	171	24.281
1	2	1	28.2822	81.6	0	3	0	0	74	123	47	160	18.3594
1	2	1	25.7726	72	0	1.1	1	0	74	114	61	172	20.6193
1	2	1	24.2192	75.5	0	3	1	0	90	120	62	160	24.2187
1	2	1	22.1178	77.5	0	1	1	0	90	125	50	170	17.301
2	2	1	28.263	83.6	1	0.6	1	0	80	130	80.1	171	27.393
1	1	2	27.6932	91.8	1	1	1	0	60	102	50	150	22.2222
1	1	1	27.4411	91.8	1	5	0	0	60	96	60	165	22.0386
1	2	1	47.3671	88.5	1	12.4	1	0	73	112	69.3	162	26.406
2	2	1	24.9178	81.3	0	2	0	0	89	137	91	165	33.4252
2	2	1	55.6329	81.3	0	2	1	0	80	130	70	162	26.6728
2	2	1	57.6712	81.3	0	2	0	0	83	139	57	160	22.2656
2	2	1	47.726	79.1	0	2	1	0	83	133	75	172	25.3515
2	2	1	30.4959	75.5	0	2	1	0	72	113	50	169	17.5064
2	2	1	52.2932	81.3	0	2	1	0	88	137	52	167	18.6453
1	2	1	31.6329	82.8	0	3	0	0	62	102	62	170	21.4533
2	2	1	24.9041	86.3	1	5	1	0	70	106	57	162	21.7193
1	3	2	37.9863	94.7	1	3	1	0	82	118	65	156	26.7094
1	3	2	37.189	94.7	1	1	0	0	78	108	60	155	24.974
1	3	1	35.2959	94.7	1	7	0	0	78	122	80	175	26.1224
1	3	1	35.1863	94.7	1	5	0	0	98	154	82	170	28.3737
1	2	2	35.1589	84.4	1	0.6	0	0	68	98	50	168	17.7154
1	2	1	35.0329	88.2	1	6	1	0	84	132	55	170	19.0311
1	3	1	34.9041	94.7	1	5	1	0	74	136	60	173	20.0474
1	2	1	24.7342	88.5	1	7.7	1	0	62	96	69	170	23.8754
1	3	1	31.9178	94.7	1	1	0	0	68	104	64	173	21.3839
1	3	1	29.7753	94.7	1	7	0	0	80	118	52	165	19.1001
1	2	1	48.1068	85.2	1	1	1	1	84	136	57	162	21.7193
1	3	1	28.1288	94.7	1	5	0	0	68	108	50	165	18.3655
2	2	1	36.1452	80.4	0	12.1	0	0	87	139	70	165	25.7117
2	2	1	35.3863	80.8	0	3	0	0	66	129	64	170	22.1453
2	2	1	34.6822	80.8	0	9.1	0	0	89	138	85	175	27.7551
2	2	1	33.3151	81.1	0	11.1	0	0	75	112	70	173	23.3887
2	2	1	33.7726	80.8	0	13.1	0	0	97	146	77	170	26.6436
1	3	1	31.1342	82.7	1	10.2	0	0	89	138	75	168	26.5731
1	3	1	29.6438	82.7	1	7	0	0	99	151	78	167	27.968
1	3	1	29.4192	82.7	1	7.7	0	0	84	127	55	170	19.0311
1	3	1	29.2849	94.7	1	6	0	0	70	106	65	172	21.9713
2	3	1	29.0055	81.4	0	5.1	0	0	85	113	56	167	20.0796
2	2	1	29.1534	81.3	0	7.7	0	0	81	110	52	165	19.1001
2	2	1	28.0082	80.8	0	10.8	0	0	87	127	75	178	23.6713
2	2	1	27.9973	80.8	0	5.1	0	0	87	136	62	170	21.4533
1	2	1	28.1041	82.1	0	2.1	0	0	84	133	50	160	19.5312
2	2	1	26.1945	80.8	0	1.1	1	0	85	123	84	175	27.4286
1	2	2	26.1014	82.1	0	3	1	0	76	107	55	170	19.0311
1	2	1	25.5973	82.1	0	4	0	0	72	122	60	168	21.2585
1	2	1	46.9973	84.4	1	3	0	0	100	146	64	165	23.5078
1	1	2	46.6	75.1	1	0.1	1	0	70	110	74	161	28.5483
1	1	1	47.0411	75.1	1	0.1	0	0	78	110	67.8	169.5	23.5988
1	1	1	45.5178	75.1	1	0.1	1	0	100	142	73.2	159	28.9546
1	1	1	45.7507	75.1	1	0.1	1	0	78	106	68.4	171	23.3918
1	1	1	41.1014	75.1	1	3	0	0	80	120	64.5	166	23.4069
1	1	1	53.7863	75.1	1	0.1	0	0	100	160	69.5	160.5	26.9796
1	1	1	56.5178	78.9	0	14.8	1	0	75	121	60	160	23.4375
1	1	1	56.2959	78.9	0	8	1	0	88	163	88	169	30.8112
1	1	1	54.4932	78.9	0	1.5	0	0	83	139	58	151	25.4375
1	2	1	33.6219	74.5	0	4.1	0	0	104	160	58	160	22.6562
1	2	1	33.2849	74.5	0	4.3	0	0	88	124	65	168	23.03
2	2	1	54.9068	80.8	0	2.1	1	1	81	139	60	165	22.0386
2	2	1	25.3616	83.7	0	4	0	0	87	136	65	167	23.3067
2	2	1	33.5041	83.7	0	11	0	0	83	136	67	170	23.1834
2	2	1	57.2164	83.7	0	18.1	0	1	96	145	65	165	23.8751
2	2	1	55.2548	83.7	0	12	0	1	94	158	53	160	20.7031
2	2	1	54.5123	83.7	0	10.5	0	1	87	138	66	161	25.462
1	1	2	33.7863	78.9	0	6	1	0	79	120	58	156	23.833
2	2	1	54.0137	83.7	0	11.7	0	0	86	138	79	166	28.6689
2	2	1	50.5096	83.7	0	12.1	0	1	87	134	60	162	22.8624
2	2	1	50.4493	83.7	0	12.1	0	1	87	136	59	165	21.6713
2	2	1	50.3233	83.7	0	12.1	1	1	118	176	65	160	25.3906
2	2	1	47.2301	83.7	0	12.1	0	0	84	136	69	170	23.8754
2	2	2	35.0219	83.7	0	3.8	0	0	79	112	73	165	26.8136
2	2	1	45.6082	83.7	0	4.1	0	0	80	122	77.5	168	27.4589
2	2	1	45.5233	83.7	0	3	0	0	89	139	86	170	29.7578
2	2	1	52.7315	83.7	0	2.6	0	1	100	173	60	155	24.974
2	2	1	50.0904	83.7	0	12	0	1	103	182	60	160	23.4375
2	2	1	48.1699	83.7	0	12.2	0	1	70	135	67	171	22.913
2	3	1	30.1205	80.2	0	6.3	0	0	79	124	50	166	18.1449
2	3	1	50.9781	80.2	0	31.1	0	0	78	118	69	162	26.2917
2	3	1	38.1507	80.2	0	12.2	1	0	89	139	70	170	24.2215
1	3	1	37.1781	89.3	1	2	0	0	79	115	54	165	19.8347
2	3	1	36.3973	80.2	0	2.1	1	0	116	152	80	161	30.863
2	2	1	35.1041	83.1	0	9	0	0	77	117	70	169	24.5089
2	2	1	34.3644	86.4	1	3	1	0	89	131	80	170	27.6817
2	2	1	33.8329	84	1	6	1	0	83	130	55	160	21.4844
1	2	1	33.7288	94	1	2	0	1	84	138	90	175	29.3878
1	3	1	32.6603	89.3	1	3	0	0	87	125	65	170	22.4913
2	2	1	32.189	87.7	1	6	1	0	83	134	55	165	20.202
2	2	1	31.9151	87.7	1	6	0	0	82	124	64	167	22.9481
2	3	1	54.6247	80.2	0	9	0	1	86	138	63	158	25.2363
2	3	1	54.0548	80.2	0	11.2	0	1	65	135	69	168	24.4473
2	2	1	30.0548	87.7	1	5	0	0	85	133	60	170	20.7612
2	2	1	29.9178	84	1	1	0	0	89	132	74	171	25.3069
1	2	1	29.6795	80.2	0	1	1	0	84	119	75	168	26.5731
2	2	1	29.2219	82.7	1	1	0	0	82	136	80	174	26.4236
2	2	1	29.0356	86.6	1	3	0	0	82	138	83	165	30.4867
1	3	1	28.2521	89.6	1	2	0	0	73	113	60	168	21.2585
2	2	1	27.5315	82.7	1	11	0	0	74	139	70	172	23.6614
2	2	1	27.3068	86.4	1	3	1	0	84	134	70	174	23.1206
1	2	1	26.7863	89.3	1	3	0	0	89	121	60	175	19.5918
2	2	1	26.6356	84	1	1	1	0	72	108	50	165	18.3655
1	2	1	26.5315	80.2	0	2	1	0	69	103	50	160	19.5312
2	2	1	26.389	84	1	5	0	1	86	136	165	173	55.1305
2	2	1	25.7836	82.7	1	4	1	0	84	127	70	170	24.2215
1	3	1	25.6301	89.6	1	2	1	0	81	135	67	162	25.5296
2	2	1	24.5836	84	1	1	0	0	73	110	60	170	20.7612
2	3	1	49.6712	80.2	0	29.1	0	0	89	139	70	162	26.6728
1	2	1	32.0466	79.8	0	0.3	0	0	88	134	80	170	27.6817
2	3	1	39.8164	80.2	0	6.1	0	1	89	139	60	155	24.974
2	3	1	33.8658	81.4	0	11.1	1	0	82	120	53.6	170	18.5467
1	2	1	57.6767	84.4	1	3.6	0	0	72	104	55	160	21.4844
2	3	1	32.8575	81.4	0	6.2	0	0	89	136	87	170	30.1038
1	3	1	46.7096	82.7	1	20.6	1	0	104	138	70	165	25.7117
2	3	1	31.7151	81.4	0	9.1	0	0	66	106	62	171	21.2031
2	3	1	31.3781	81.4	0	11.1	0	0	78	120	67	175	21.8776
1	3	2	38.6384	94.7	1	10	0	0	92	136	55	160	21.4844
1	2	1	58.7671	88.5	1	10	0	0	116	176	70	168	24.8016
1	2	1	58.4329	88.5	1	10	0	0	78	138	60	160	23.4375
1	2	1	49.4932	88.5	1	1	0	1	84	132	65	160	25.3906
1	2	1	55.2685	91.1	1	21.7	0	0	88	128	60	165	22.0386
2	3	1	59.7918	87.5	1	5.5	0	0	79	129	75	178	23.6713
2	2	1	50.9452	81.3	0	24.1	0	0	67	131	76	169	26.6097
2	3	1	23.0247	81.4	0	5.1	1	0	84	120	54	172	18.2531
2	3	1	54.0274	81.4	0	9.1	0	0	72	105	62	162	23.6244
1	2	1	58.2027	72	0	8.6	0	0	74	122	52	165	19.1001
2	3	1	52.9726	81.4	0	9.6	0	0	89	121	77	162	29.34
2	3	1	52.8	81.4	0	33.2	0	0	89	135	75	160	29.2969
2	3	1	52.0466	81.4	0	35.1	0	0	86	135	61	162	23.2434
2	3	1	51.1479	81.4	0	3.1	0	0	82	121	62	165	22.7732
2	3	2	48.2301	81.4	0	10.1	1	0	77	120	45	155	18.7305
2	3	1	29.8767	81.4	0	8.2	0	0	72	105	100	176	32.2831
2	3	1	28.3178	81.4	0	3.2	0	0	87	138	80	182	24.1517
2	3	2	45.4493	81.4	0	9.1	0	0	83	102	56	159	22.151
2	3	1	39.9397	81.4	0	16.2	0	0	88	119	60	170	20.7612
1	1	1	42.9671	76.3	0	0	0	1	88	139	70	172	23.6614
1	1	1	56.5096	76.3	0	6	0	1	100	161	60	160	23.4375
1	1	1	51.4548	76.3	0	6	0	0	84	131	62	168	21.9671
1	1	1	57.3726	76.3	0	6	1	1	94	149	71	163	26.7229
1	1	1	44.126	76.3	0	0	1	1	74	124	65	170	22.4913
2	2	1	55.6685	80.8	0	11	0	0	89	138	65	170	22.4913
2	2	1	55.4329	80.8	0	7.1	0	0	87	146	81	162	30.8642
2	2	1	47.6082	80.8	0	10.2	0	1	76	125	64	169	22.4082
2	2	1	39.5836	80.8	0	22.1	0	0	107	158	69	165	25.3444
2	2	1	35.9397	80.8	0	9.4	0	0	89	139	87	173	29.0688
2	2	1	48.926	80.8	0	10.3	0	1	89	138	60	160	23.4375
1	2	1	45.1479	86.2	1	11.5	0	1	88	128	70	170	24.2215
1	2	1	39.2164	85.5	1	3	1	0	89	139	82	174	27.0842
1	2	1	41.137	85.5	1	7	0	0	66	131	76	167	27.2509
1	2	1	35.0247	85.5	1	7	0	0	85	139	85	175	27.7551
1	2	1	31.3781	85.5	1	1	0	0	65	114	52	162	19.8141
1	2	1	32.8904	80.4	0	3	0	0	88	119	65	170	22.4913
1	2	1	25.0658	80.4	0	1	0	0	89	129	73	175	23.8367
1	2	1	23.0822	80.4	0	1	0	0	60	98	75	165	27.5482
1	2	1	31.9151	80.4	0	3	0	0	83	127	63	158	25.2363
1	2	2	26.5534	80.4	0	1	0	0	60	108	52	155	21.6441
1	2	2	44.8411	80.4	0	2	0	0	60	91	70	169	24.5089
1	2	1	55.2904	80.4	0	7	0	0	89	132	78	170	26.9896
1	2	1	52.6137	80.4	0	7	0	0	89	139	66	165	24.2424
1	2	1	57.4466	80.4	0	7	0	0	89	139	70	164	26.0262
1	1	2	50.0164	84.2	0	20	0	0	78	166	52	150	23.1111
1	2	1	46.5233	88.5	1	10	0	0	114	172	75	163	28.2284
1	2	2	46.8575	83.8	0	0.6	0	0	79	166	64	162	24.3865
1	2	1	38.1753	90.7	1	1	0	1	84	130	73	165	26.8136
1	2	1	29.8411	90.7	1	6	0	0	78	118	61.2	167.5	21.8133
1	2	1	34.4466	90.7	1	6	0	1	72	96	51.6	161.5	19.7836
1	2	1	42.5096	80.2	0	3	0	1	87	139	80	165	29.3848
1	2	1	46.6685	90.7	1	6	0	1	84	120	72.6	162	27.6635
1	2	1	58.1479	90.7	1	9	0	0	78	124	68.1	165.5	24.8629
1	3	1	42.9616	.	1	5	1	0	88	132	70	178	22.0932
1	2	1	40.5425	74.5	0	3.6	0	0	84	120	64	170	22.1453
1	3	2	40.3863	.	1	17	0	0	86	122	54	157	21.9076
1	3	1	39.5616	.	1	0.4	0	0	80	118	63	167	22.5896
1	3	1	39.3315	.	1	5	0	0	70	110	57	172	19.2672
1	2	1	55.1753	90.7	1	5	0	1	68	96	62	158.8	24.5862
1	2	1	54.3397	88.2	1	17	0	1	84	128	62	160	24.2187
1	2	1	53.211	90.7	1	6	0	0	78	116	60.6	163.5	22.6692
1	2	1	52.5315	75.5	0	2	1	0	80	120	47	164	17.4747
1	2	1	58.4904	90.7	1	3	1	0	74	114	58.2	167	20.8684
1	2	2	46.2712	88.5	1	9.9	1	0	108	161	56	160	21.875
1	2	1	24.8932	88.5	1	3.6	1	0	93	147	86.4	173	28.8683
1	2	1	58.9315	88.5	1	10	0	0	86	138	55	167	19.721
1	2	1	35.8603	78.1	0	0.3	0	0	88	132	80	170	27.6817
1	2	1	56.1507	88.5	1	10	0	0	110	176	67	160	26.1719
1	2	1	57.926	78.1	0	1.8	0	0	102	136	65	160	25.3906
1	2	1	55.3699	88.5	1	10	1	0	112	188	70	165	25.7117
1	2	1	54.7178	78.1	0	1.8	0	0	100	144	60	165	22.0386
1	3	1	51.5863	.	1	16	1	0	74	112	57	164	21.1927
1	2	2	51.1178	88.5	1	1	0	0	74	120	59	152	25.5367
1	2	1	50.526	88.2	1	17	1	0	88	142	63	170	21.7993
1	2	1	52.1452	78.1	0	1.8	0	0	112	158	49	160	19.1406
2	2	1	48.3096	80.8	0	28.1	0	0	89	127	86	170	29.7578
1	2	2	51.0986	78.1	0	1.8	0	0	82	132	60	155	24.974
1	2	1	50.5562	78.1	0	1.8	1	0	114	176	72	163	27.0993
1	2	2	48.9452	78.1	0	1.8	0	0	88	138	60	153	25.6312
1	2	2	44.9726	78.1	0	1.8	0	0	108	174	48	150	21.3333
1	2	1	54.5452	77.4	0	0.8	1	1	82	132	57	169	19.9573
1	2	1	49.0575	77.4	0	7.8	0	1	88	134	59	160	23.0469
1	2	1	48.8411	77.4	0	8.8	0	0	106	170	52	160	20.3125
1	2	1	56.1014	82.7	1	8.8	0	0	108	174	70	162	26.6728
1	2	1	52.4548	77.4	0	2.8	0	0	86	130	68	169	23.8087
1	3	1	53.2877	94.7	1	1	0	0	66	112	60	168	21.2585
1	3	1	52.5233	94.7	1	12	0	1	82	138	65	167	23.3067
1	2	1	58.7205	77.4	0	0.8	0	0	88	138	61	170	21.1073
1	2	1	57.6356	77.4	0	8.8	0	0	128	180	65	153	27.7671
1	2	1	55.0603	77.4	0	7.8	0	0	110	176	70	156	28.764
1	2	1	54.3534	77.4	0	5.8	0	0	102	138	59	165	21.6713
1	2	1	54.0082	77.4	0	0.8	0	0	106	168	70	160	27.3437
1	2	1	53.6384	77.4	0	8.8	0	0	116	162	85	165	31.2213
1	2	1	46.8959	77.4	0	8	0	0	88	134	59	167	21.1553
1	2	1	44.7205	77.4	0	3.2	1	0	114	198	63	160	24.6094
1	2	1	49.0164	82.7	1	4.3	0	0	88	136	64	162	24.3865
1	2	2	48.9151	88.5	1	10	0	0	80	122	60	158	24.0346
1	2	2	55.2301	82.7	1	8.8	0	0	112	190	52	150	23.1111
1	2	2	46.726	82.7	1	3.8	0	0	88	138	60	154	25.2994
1	2	1	47.2904	88.5	1	16.3	0	0	102	127	85	172	28.7317
2	2	2	35.2904	81.2	0	1	0	0	89	126	65	163	24.4646
1	3	1	46.7753	94.7	1	10	0	1	72	118	60	165	22.0386
1	2	1	46.6493	88.5	1	16.6	1	0	100	150	76	171	25.9909
1	2	1	55.6	91.1	1	10.8	0	0	88	138	67	168	23.7387
2	2	2	52.811	81.2	0	2	0	0	87	132	54	156	22.1893
2	2	1	56.4904	81.2	0	5.1	1	1	89	138	61	160	23.8281
1	2	1	45.4466	88.5	1	6	0	0	88	134	65	165	23.8751
2	2	1	38.0082	81.2	0	8.2	0	0	87	139	55	170	19.0311
1	2	1	45.0274	81.8	0	1.3	0	1	84	132	62	170	21.4533
2	2	2	32.7616	81.2	0	6.1	0	0	85	138	62	158	24.8358
1	3	1	44.326	94.7	1	5	0	0	86	130	82	178	25.8806
2	2	1	52.2685	81.2	0	24	0	0	88	138	59	168	20.9042
1	3	1	41.8795	94.7	1	10	1	0	78	118	51	160	19.9219
2	2	1	47.1068	81.2	0	13.2	0	1	105	158	82	165	30.1194
1	3	2	41.4986	.	1	0.9	0	0	86	124	57	156	23.4221
2	2	1	58.4904	81.2	0	6.1	0	1	100	159	61	165	22.4059
2	2	2	49.4932	81.2	0	1.1	0	0	110	167	56	156	23.0112
1	2	1	47.3014	91.1	1	13.6	0	1	104	153	72	170	24.9135
1	2	1	43.074	88.5	1	5.8	0	0	78	103	81	171	27.7008
1	2	1	56.4137	88.5	1	15.4	0	0	90	180	88	168	31.1791
1	3	1	55.2164	.	0	30	0	0	74	108	69	173	23.0546
2	2	1	31.7068	82.2	1	1.8	0	0	76	112	59.9	162.5	22.684
2	2	1	52.926	82.2	1	1.8	0	0	84	120	55.7	158.5	22.1716
1	2	1	53.1726	88.5	1	14.6	0	0	94	148	63	167	22.5896
1	3	1	52.7452	.	1	19	0	0	88	134	69	170	23.8754
1	2	1	51.7452	88.5	1	14.6	0	0	85	123	60	176	19.3698
1	2	1	50.8849	88.5	1	16.4	1	0	97	141	64	155	26.6389
2	2	1	52.1534	88.8	1	13	0	0	84	125	65	160	25.3906
1	3	1	49.0959	.	1	13	0	0	80	124	65	173	21.7181
2	2	1	44.0986	88.8	1	8.6	0	0	90	145	70	172	23.6614
1	3	1	49.0329	.	1	24	0	0	84	130	75	167	26.8923
1	3	1	48.9534	.	1	22	0	0	88	134	66	170	22.8374
1	3	2	48.8712	.	1	7	0	0	86	134	70	165	25.7117
2	2	1	36.7315	88.8	1	9.3	0	0	89	138	75	170	25.9516
1	3	1	48.7562	.	1	25	0	0	76	110	65	171	22.2291
1	3	1	47.9973	.	1	3.6	0	0	86	134	59	163	22.2063
1	3	1	47.9123	.	1	5	0	0	86	124	62	162	23.6244
2	2	1	27.5671	88.8	1	3.4	0	0	101	146	90	172	30.4218
2	2	1	56.4466	88.8	1	11.5	0	0	94	149	61.3	165	22.5161
1	3	1	47.1342	.	1	16	0	0	88	132	63	159	24.9199
1	3	1	46.7151	.	1	8	0	0	80	134	80	163	30.1103
2	2	1	35.6904	88.8	1	7.9	0	0	96	149	80	175	26.1224
1	3	2	45.2082	.	1	7.3	0	0	88	138	59	153	25.204
1	2	1	58.6603	91.1	1	0.8	0	1	100	148	60	165	22.0386
1	3	2	45.2548	.	1	22	0	0	88	130	61	151	26.7532
1	3	1	45.1096	.	1	16	0	0	88	138	73	173	24.3911
1	3	1	44.9288	.	1	0.5	0	0	68	118	63	175	20.5714
1	3	2	44.3671	.	1	16	0	0	80	118	67	164	24.9108
1	3	1	41.8849	.	1	4	0	0	76	110	58	174	19.1571
1	3	2	41.0384	.	1	12	0	0	78	132	75	158	30.0433
1	1	1	66.0575	77.3	0	1	1	0	76	114	57	167	20.4382
1	1	1	62.8329	77.3	0	1	0	0	70	118	59	160	23.0469
1	2	2	59.326	84.4	1	3.6	1	0	80	116	56	160	21.875
1	2	1	58.4192	72	0	2.6	0	0	78	138	65	168	23.03
1	2	1	57.1534	85.2	1	2	0	1	72	128	57	165	20.9366
1	2	1	57.8685	72	0	7.6	0	1	80	122	63	168	22.3214
2	2	1	34.663	81.1	0	0.8	0	0	82	122	60	168	21.2585
1	3	1	56.3534	94.7	1	13	0	0	76	128	70	160	27.3437
1	2	1	56	72	0	1.6	1	0	120	182	60	165	22.0386
1	3	1	55.2986	94.7	1	11	1	0	74	112	55	160	21.4844
1	3	1	54.7836	94.7	1	10	0	0	84	118	75	166	27.2173
2	2	2	50.2247	81.1	0	3.2	0	0	80	138	53	150	23.5556
2	1	1	52.9123	97.9	1	3	1	0	102	132	69	162	26.2917
2	1	1	52.7863	97.9	1	3	0	0	82	134	81	170	28.0277
1	2	1	51.9644	72	0	3.6	1	0	82	130	51	165	18.7328
1	2	1	58.4795	91.1	1	9.7	0	0	88	136	58	163	21.83
1	2	2	51.7507	72	0	2.6	0	0	90	144	40	160	15.625
1	3	1	51.6055	94.7	1	1	0	0	84	160	61	165	22.4059
1	3	2	50.6301	94.7	1	13	0	0	80	108	58	154	24.4561
1	3	2	49.726	94.7	1	8	0	0	74	110	70	159	27.6888
1	3	1	49.1425	94.7	1	5	0	0	94	152	60	160	23.4375
1	3	1	48.8274	94.7	1	1	0	0	80	126	61	160	23.8281
1	2	1	47.926	72	0	6.6	1	0	90	146	53	168	18.7783
1	3	2	47.7671	94.7	1	1	0	0	72	126	58	158	23.2335
1	3	1	47.7233	94.7	1	2	0	0	88	138	85	170	29.4118
1	2	1	53.5562	91.1	1	15.8	0	0	84	130	62	168	21.9671
1	2	2	46.8795	88.2	1	9	0	1	80	124	53	158	21.2306
1	3	1	45.7288	94.7	1	13	1	0	130	190	84	175	27.4286
1	3	2	45	94.7	1	9	0	0	80	124	57	157	23.1247
1	2	1	65.4959	88.5	1	10	1	0	98	148	59	160	23.0469
2	2	1	65.1288	86.2	1	30.1	1	1	107	213	67	162	25.5296
2	2	1	57.9315	88.8	1	4.1	0	0	100	164	67.5	171	23.084
2	1	1	52.7589	74.1	0	4	0	0	84	142	68	166	24.677
2	1	1	52.8603	89.2	1	4	0	0	84	148	65	160	25.3906
1	1	2	51.6384	78.9	0	3	1	0	77	108	54	160	21.0937
1	1	2	48.6219	78.9	0	4	0	0	87	122	60	155	24.974
1	1	2	47.4575	78.9	0	2	0	1	102	171	47	150	20.8889
1	1	2	49.0603	78.9	0	10	1	0	69	115	61	160	23.8281
1	1	2	47.9808	78.9	0	1	1	0	60	90	54	153	23.0681
1	1	1	52.4575	78.9	0	6	0	0	117	165	70	163	26.3465
2	3	1	56.5589	87.5	1	5.5	1	0	76	109	61	161	23.533
2	2	1	56.4411	81.3	0	15.3	0	0	94	145	67	165	24.6097
1	1	1	54.874	78.9	0	2	0	0	79	123	60	170	20.7612
2	3	1	56.0877	87.5	1	5.5	0	0	90	136	75	175	24.4898
2	2	1	55.1945	83.7	0	9	0	0	79	110	63	165	23.1405
2	2	1	55.7808	81.3	0	14.1	0	0	113	165	80	170	27.6817
2	3	2	35.389	79.3	0	4.7	1	0	79	120	63	165	23.1405
2	3	1	52.474	79.3	0	4.7	1	0	106	151	82	170	28.3737
2	3	2	55.0301	87.5	1	5.5	1	0	94	178	64	160	25
1	3	1	54.8493	.	1	17	0	0	88	134	70	175	22.8571
2	2	2	54.2055	81.1	0	5.1	0	0	82	148	47.5	151	20.8324
1	2	2	54.6411	82.1	0	5	0	0	82	119	56	154	23.6128
2	2	1	53.9288	86.2	1	7	0	1	106	158	75	161	28.9341
2	2	1	53.0822	83.7	0	8	0	1	73	135	59	161	22.7615
2	2	1	52.7479	88.8	1	3.4	0	0	82	123	60	165	22.0386
2	2	1	52.9288	86.2	1	7.2	0	0	99	158	64	165	23.5078
1	3	1	51.4192	82.7	1	10.8	0	0	89	138	73	175	23.8367
1	3	1	51.337	82.7	1	8	0	0	87	139	62	170	21.4533
2	2	2	51.5671	86.2	1	3.1	0	0	78	131	63	158	25.2363
2	2	1	49.8411	83.7	0	9	1	0	94	155	74	165	27.1809
1	2	1	50.9151	91.1	1	0.6	0	1	112	176	75	168	26.5731
1	3	2	49.9589	82.7	1	7	0	0	78	115	61	154	25.721
2	2	1	50.1945	81.3	0	1.1	1	0	87	126	60	169	21.0077
2	2	1	49.8493	80.1	0	20.1	0	0	89	137	56	160	21.875
2	2	1	49.6192	80.4	0	1.1	1	0	76	126	70	167	25.0995
2	2	1	49.2521	81.3	0	15.1	0	0	119	166	70	167	25.0995
1	3	1	47.9041	82.7	1	8.2	0	0	122	176	73	165	26.8136
1	3	1	47.7671	82.7	1	6.5	0	0	87	127	63	153	26.9127
1	3	1	47.0247	82.7	1	4.7	0	0	105	159	66	160	25.7812
1	2	1	46.5288	91.1	1	0.6	0	0	80	114	50	164	18.5901
2	2	1	46.4219	88.8	1	2.5	0	1	95	154	65	160	25.3906
2	2	1	46.8932	86.2	1	6.1	0	0	104	144	63	164	23.4236
2	2	1	46.5973	81.3	0	16.1	0	0	89	134	81	180	25
2	2	1	45.8137	81.1	0	9	0	1	100	157	61	160	23.8281
2	2	1	45.5068	88.8	1	3.3	0	1	79	138	60	160	23.4375
2	2	1	46.1452	80.8	0	16.1	0	1	87	138	64	168	22.6757
2	2	1	46.1068	81.3	0	2.1	0	1	107	150	70	170	24.2215
1	3	1	45.3041	82.7	1	7.2	0	0	70	103	52	160	20.3125
1	2	1	58.5315	84.4	1	5.7	1	0	104	156	60	160	23.4375
2	2	1	56.6137	94.1	1	1	0	0	98	148	58	159	22.9421
1	2	1	55.9507	84.4	1	3	0	1	88	116	59	160	23.0469
1	2	1	54.2904	84.4	1	6	0	0	108	164	70	160	27.3437
2	2	1	30.7342	85.9	1	7	1	0	85	139	105	175	34.2857
1	2	1	52.7616	91.1	1	2	0	0	102	138	75	168	26.5731
1	2	1	47.1041	88.5	1	10	0	0	78	134	70	165	25.7117
1	2	2	40.5808	76.3	0	2	0	0	76	118	59	158	23.634
2	2	1	56.2082	85.9	1	7	0	1	86	130	75	160	29.2969
1	2	1	52.3397	91.1	1	4.8	0	0	88	134	65	169	22.7583
2	2	1	53.0932	85.9	1	7	1	1	85	133	65	170	22.4913
2	2	1	41.4466	85.9	1	6	0	1	88	129	75	179	23.4075
1	2	1	56.6082	84.4	1	11	1	0	84	132	60	151	26.3146
1	2	2	56.211	86.3	1	5.3	0	1	84	110	59	159	23.3377
2	2	2	54.811	87.7	1	8	0	0	88	130	70	160	27.3437
1	2	1	55.926	84.4	1	3.6	0	1	110	160	53	164	19.7055
1	2	1	58.2603	91.1	1	11.5	0	1	102	174	69	167	24.7409
1	2	1	52.4082	91.1	1	3.1	0	0	88	130	60	160	23.4375
1	2	1	46.7014	91.1	1	11.4	0	1	84	126	60	177	19.1516
1	2	1	52.3945	84.4	1	5	0	0	96	134	47	146	22.0492
1	2	2	51.2959	86.3	1	5.3	0	0	104	156	60	150	26.6667
1	3	1	50.7315	82.7	1	8	0	0	83	125	59	161	22.7615
1	2	1	49.2466	88.5	1	4.9	1	0	98	140	70	170	24.2215
1	2	2	48.2164	84.4	1	4.7	0	1	88	124	47	150	20.8889
1	2	1	32.474	91.1	1	0.9	0	0	88	136	58	162	22.1003
1	2	1	52.389	91.1	1	3.2	0	0	88	138	55	152	23.8054
1	2	1	49.5479	91.1	1	3	0	0	72	130	50	160	19.5312
1	2	1	48.6685	91.1	1	4.5	0	0	88	132	64	155	26.6389
1	3	2	46.6548	.	1	15	1	0	80	124	48	160	18.75
1	3	2	42.3973	94.7	1	6	0	0	76	114	59	165	21.6713
1	2	1	41.9699	84.4	1	4.6	0	0	78	136	60	170	20.7612
1	2	1	59.8247	91.1	1	2.8	0	1	100	160	60	164	22.3081
1	2	1	35.0685	78	0	2.1	0	0	118	173	88	168	31.1791
1	2	1	58.0849	78	0	10.1	0	0	82	111	60	170	20.7612
1	2	1	57.3288	78	0	16.2	0	0	98	149	65	168	23.03
1	2	1	54.4603	78	0	19.2	0	1	86	139	60	170	20.7612
1	2	1	52.2356	78	0	20	0	0	104	162	59	170	20.4152
1	2	1	49.7753	78	0	20.1	0	0	88	129	50	165	18.3655
1	2	1	47.9014	78	0	26	1	1	94	145	55	160	21.4844
1	2	1	39.7452	78	0	18	0	1	82	124	55	170	19.0311
1	2	1	48.0959	78	0	5	0	0	108	152	80	169	28.0102
1	2	1	36.1041	82.1	0	20.1	0	0	82	138	65	158	26.0375
1	2	1	58.3753	82.1	0	15.1	0	0	87	138	60	160	23.4375
1	2	1	51.1068	88.2	1	18	1	0	70	106	55	170	19.0311
1	2	2	49.5178	88.2	1	18	1	0	80	132	62	155	25.8065
1	3	1	48.8082	.	1	25	0	0	86	134	53	173	17.7086
1	2	1	48.6685	84.4	1	0.8	0	0	86	122	60	165	22.0386
2	2	1	46.0603	83.6	1	1	1	1	90	118	75.5	160	29.4922
1	2	1	50.6137	84.4	1	10.4	0	0	112	174	72	168	25.5102
1	3	1	48.4658	94.7	1	1	0	0	64	110	58	169	20.3074
1	3	2	48.4027	94.7	1	13	0	0	70	110	55	158	22.0317
1	2	1	40.6301	82.7	1	8.5	1	0	98	150	70	170	24.2215
1	2	1	57.1068	84.4	1	10	0	0	116	146	70	167	25.0995
1	2	1	58.0384	90.8	1	1	0	0	68	122	60	167	21.5139
1	2	1	52.1041	84.4	1	4.2	0	0	110	154	60	169	21.0077
1	2	1	51.3671	88.5	1	6.7	0	0	80	113	62	161	23.9188
1	2	1	50.5808	89.3	1	6	0	1	88	132	60	160	23.4375
1	2	2	49.411	88.5	1	9.9	1	0	65	106	51	154	21.5045
1	2	1	57.6658	88.5	1	16.2	0	0	100	145	73	158	29.2421
1	2	1	36.0822	88.5	1	1	1	0	102	145	83	171	28.3848
1	2	1	68.5534	86.3	1	8.3	0	0	116	182	56	150	24.8889
1	2	2	68.4438	86.3	1	2.3	0	1	104	160	49	150	21.7778
1	2	1	68.2712	86.3	1	8.3	0	0	88	138	62	167	22.231
1	2	1	68.011	86.3	1	5.3	0	1	86	136	60	150	26.6667
1	2	1	67.2493	86.3	1	5.3	0	0	88	138	60	167	21.5139
1	2	1	65.7808	89.3	1	4	0	0	84	138	59	165	21.6713
1	2	1	64.9973	89.3	1	7	1	0	88	138	67	166	24.3141
1	2	1	64.7288	86.3	1	10.3	0	0	122	172	64	166	23.2254
1	2	1	64.1973	86.3	1	5.3	0	1	74	114	55	162	20.9572
1	2	2	64.0247	86.3	1	5.3	0	1	80	138	63	164	23.4236
1	2	1	62.6411	88.5	1	10	1	1	88	136	70	174	23.1206
1	2	1	62.7479	89.3	1	4	0	0	100	150	60	165	22.0386
1	2	1	62.7315	86.3	1	5.3	0	1	88	136	55	164	20.4491
1	2	1	61.6274	84.4	1	7.8	0	1	90	156	85	164	31.6032
1	2	2	61.5096	89.3	1	7	0	0	104	168	57	150	25.3333
1	2	1	60.8411	86.3	1	5.3	0	0	88	138	55	165	20.202
1	2	1	60.5507	89.3	1	5	0	0	84	136	70	170	24.2215
1	2	1	60.2164	89.3	1	5	0	0	88	138	68	165	24.977
1	2	1	60.1233	84.4	1	2.7	0	0	102	156	60	160	23.4375
1	2	2	59.1452	86.3	1	8.3	0	0	100	170	55	155	22.8928
1	2	2	58.8027	84.4	1	4.4	0	0	128	184	52	154	21.9261
1	2	1	58.7644	84.4	1	10.1	0	0	118	154	75	168	26.5731
1	2	2	58.789	79.9	0	5.3	0	1	120	176	65	159	25.711
1	2	1	58.3836	86.3	1	5.3	0	0	80	120	65	160	25.3906
1	2	1	58.2904	84.4	1	1.5	0	0	88	138	70	162	26.6728
1	2	1	58.2384	86.3	1	5.3	0	1	88	138	52	156	21.3675
1	2	2	58.2082	86.3	1	1.3	0	0	108	160	54	162	20.5761
1	2	1	57.9644	86.3	1	2.3	0	1	88	138	62	164	23.0518
1	2	1	57.8329	84.4	1	3.5	0	1	88	132	75	170	25.9516
1	2	1	57.8219	84.4	1	4.6	0	1	78	124	75	171	25.6489
1	2	1	57.8274	86.3	1	5.3	0	1	80	128	55	165	20.202
1	2	1	57.7178	84.4	1	1.6	0	0	96	140	60	160	23.4375
1	2	1	57.1808	86.3	1	5.3	0	1	84	138	60	150	26.6667
1	2	2	57.0767	89.3	1	5	0	0	100	154	55	165	20.202
1	2	1	57.0247	86.3	1	5.3	0	1	102	152	65	168	23.03
1	2	1	56.8795	84.4	1	5	0	0	106	156	72	165	26.4463
1	2	1	56.6795	86.3	1	8.3	0	1	84	138	55	154	23.1911
1	2	1	56.389	84.4	1	2.8	0	1	86	132	65	170	22.4913
1	2	1	56.2521	88.2	1	10	0	0	84	136	60	165	22.0386
1	2	1	55.6466	84.4	1	1.6	0	0	98	154	67	161	25.8478
1	2	1	55.5178	84.4	1	8.8	0	1	88	134	60	160	23.4375
1	2	2	50.0164	89.6	1	33	0	0	77	111	53	157	21.5019
1	2	1	55.2055	89.3	1	6	0	1	108	180	65	170	22.4913
1	3	1	59.989	80.2	0	12	0	0	85	139	75	162	28.578
1	2	1	54.6356	74.5	0	5.7	0	0	94	148	92	171	31.4627
1	2	1	54.9753	86.3	1	5.3	0	1	88	138	56	166	20.3223
1	2	1	54.9397	89.3	1	7	0	0	88	138	52	165	19.1001
1	2	1	54.8904	84.4	1	11.4	0	0	114	168	75	178	23.6713
1	2	1	54.874	91.1	1	2	0	1	88	124	70	160	27.3437
1	2	1	59.989	80.2	0	11	0	0	80	137	85	175	27.7551
1	2	1	54.6521	86.3	1	5.3	1	1	80	138	60	165	22.0386
1	2	1	54.6219	91.1	1	2.2	0	0	104	152	80	170	27.6817
1	2	1	54.1644	71.7	0	3.3	0	1	108	154	80	170	27.6817
1	2	1	54.337	84.4	1	4.6	0	0	76	126	66	172	22.3094
1	2	1	53.1808	91.1	1	1.3	0	0	82	132	52	168	18.424
1	2	1	54.1205	84.4	1	10	0	0	108	160	64	167	22.9481
1	2	1	54.1397	86.3	1	5.3	0	1	88	138	60	167	21.5139
1	2	2	54.1151	86.3	1	2.3	0	0	88	138	60	165	22.0386
1	2	1	54.0822	86.3	1	5.3	0	0	88	138	66	175	21.551
1	2	1	53.8904	84.4	1	3.4	0	1	114	176	60	168	21.2585
1	2	1	53.789	84.4	1	3.4	0	0	80	132	55	167	19.721
1	2	1	51.0493	91.1	1	10.9	0	0	88	138	75	170	25.9516
1	2	2	50.0137	91.1	1	1.8	0	0	88	138	52	155	21.6441
1	2	1	52.9616	74.5	0	4.4	0	0	84	122	65	166	23.5883
1	2	2	55.3973	91.1	1	11.7	0	0	86	138	52	154	21.9261
1	2	2	52.9096	84.4	1	10.4	0	0	86	130	60	160	23.4375
1	2	2	46.9342	91.1	1	0.7	0	0	118	166	70	150	31.1111
1	2	2	52.6986	84.4	1	9.1	0	0	106	152	52	160	20.3125
1	2	1	52.2959	86.3	1	1.3	0	0	104	160	60	164	22.3081
1	2	1	52.0329	86.3	1	5.3	1	1	104	198	70	168	24.8016
1	2	1	51.9589	84.4	1	3.8	1	0	120	188	70	168	24.8016
1	2	1	51.6329	84.4	1	1.7	0	0	88	138	60	160	23.4375
1	2	1	51.5425	84.4	1	1.6	0	0	88	138	70	172	23.6614
1	2	2	51.3397	86.3	1	5.3	0	0	88	138	60	156	24.6548
1	2	1	51.1123	86.3	1	5.3	0	1	120	184	63	163	23.7118
1	2	2	51.0329	84.4	1	4.8	0	0	74	116	52	158	20.83
1	2	1	50.9342	84.4	1	8.2	0	0	96	186	73	178	23.04
1	2	1	50.863	89.3	1	6	0	1	88	138	60	167	21.5139
1	2	1	50.3233	89.3	1	5	0	0	88	138	56	167	20.0796
1	2	1	50.2685	86.3	1	5.3	0	0	88	138	66	160	25.7812
1	2	1	50.1973	84.4	1	2.9	0	0	88	138	65	165	23.8751
1	2	1	50.1726	89.3	1	5	0	0	100	144	60	159	23.7332
1	2	1	50.1123	89.3	1	5	1	0	72	134	59	158	23.634
1	2	1	49.8685	89.3	1	8	0	0	106	150	62	168	21.9671
1	2	1	49.8137	86.3	1	5.3	0	1	88	138	50	162	19.052
1	2	2	49.326	86.3	1	5.3	0	0	82	126	50	150	22.2222
1	2	1	49.0658	84.4	1	3	0	0	82	118	51	150	22.6667
1	2	1	48.9096	84.4	1	3.6	0	0	120	174	60	160	23.4375
1	2	1	48.537	86.3	1	5.3	0	1	88	138	75	170	25.9516
1	2	1	48.3096	84.4	1	2.6	0	0	88	126	55	163	20.7008
1	2	1	47.9945	84.4	1	4	0	0	106	148	65	158	26.0375
1	2	1	47.8986	84.4	1	0.5	0	1	106	134	72	170	24.9135
1	2	2	47.2438	89.3	1	6	0	0	116	168	60	165	22.0386
1	2	1	46.9726	84.4	1	11	1	0	84	128	62	166	22.4996
1	2	1	46.8192	91.1	1	2.9	0	0	88	138	59	164	21.9363
1	2	1	46.3288	74.5	0	4.1	0	0	88	120	65	167	23.3067
1	2	1	46.2247	86.3	1	5.3	0	0	88	120	57	172	19.2672
1	2	1	46.074	84.4	1	0.4	0	0	96	146	55	163	20.7008
1	2	2	41.9973	84.4	1	10.3	0	0	88	122	78	165	28.6501
1	2	2	40.789	84.4	1	2.8	0	0	84	118	75	170	25.9516
1	2	2	44.863	88.5	1	12	0	0	93	152	62	156	25.4767
1	2	1	40.3041	84.4	1	2.8	0	0	100	150	92	169	32.2118
1	2	1	40.2822	84.4	1	6.7	0	1	88	120	60	158	24.0346
1	2	1	40.0493	84.4	1	2.1	0	0	138	176	72	160	28.125
1	2	1	40.0301	84.4	1	10.4	1	1	102	144	60	171	20.5191
1	2	1	48.5123	81.8	0	0.1	0	0	104	150	80	178	25.2493
2	1	1	24.9808	73	0	4	0	0	107	150	90	175	29.3878
1	2	1	41.6712	81.8	0	0	0	0	126	176	74	166	26.8544
2	2	1	39.7205	80.4	0	1	0	0	108	147	72.5	168	25.6874
2	1	1	39.4164	73	0	2.6	0	0	72	100	67	180	20.679
1	3	1	38.4137	.	1	20	0	0	82	116	71	174	23.4509
1	3	2	42.3836	94.7	1	2	1	0	76	126	72	156	29.5858
1	3	2	42.3836	94.7	1	6	0	0	74	116	58	160	22.6562
1	2	2	40.6219	88.2	1	9	0	0	70	112	60	155	24.974
1	3	2	39.6685	94.7	1	6	0	0	82	124	65	163	24.4646
2	2	2	55.937	86.2	1	6.1	0	0	102	167	54	156	22.1893
1	3	1	43.8137	82.7	1	11.5	0	0	77	122	69	159	27.2932
2	2	1	43.2466	80.8	0	25.1	0	0	78	115	80	175	26.1224
2	2	1	43.0932	81.3	0	4.1	0	1	89	138	70	170	24.2215
2	2	1	42.4055	80.8	0	12.1	0	0	82	131	49	163	18.4425
1	1	1	42.2795	78.9	0	11.7	0	0	74	118	68	159	26.8977
2	2	1	40.7452	80.8	0	10.1	0	0	64	106	55	165	20.202
2	3	1	40.2712	87.5	1	8.7	0	0	81	122	94	180	29.0123
2	2	1	39.2192	80.8	0	16.9	0	0	89	132	85	171	29.0688
2	2	2	52.9205	80.4	0	10	0	0	77	139	65	155	27.0552
1	2	1	47.6164	88.2	1	18	0	0	88	126	70	170	24.2215
2	2	1	48.6685	80.8	0	26.1	1	1	74	119	51	172	17.239
1	2	1	57.3096	88.5	1	17.1	1	0	113	179	79	163	29.7339
1	2	1	52.8384	85.2	1	19	0	0	70	118	70	170	24.2215
1	2	2	46.8603	86.3	1	5.3	0	0	82	120	52	155	21.6441
1	3	2	41.2137	.	1	0.5	0	0	86	124	57	160	22.2656
1	3	1	35.211	94.7	1	6	0	0	72	110	62	163	23.3355
1	2	1	32.9726	88.5	1	2	1	0	104	155	62	165	22.7732
1	2	1	26.0493	84.4	1	2.2	0	0	100	136	79	170	27.3356
1	3	2	41.6822	.	1	13	0	0	88	134	71	154	29.9376
1	3	2	47.4356	94.7	1	6	0	0	72	112	48	156	19.7239
2	2	1	43.726	81.3	0	17.1	0	0	88	135	60	172	20.2812
1	2	1	63.5781	84.4	1	0.6	0	0	86	122	60	167	21.5139
1	2	1	35.663	88.5	1	10	0	0	76	114	64	173	21.3839
1	3	1	34.6384	82.7	1	5.1	0	1	71	122	82	168	29.0533
2	2	1	29.8055	81.3	0	9.5	0	0	89	138	80	167	28.6851
1	2	1	50.3151	84.4	1	0.6	0	0	104	152	78	169	27.31
1	2	2	46.2493	84.4	1	10	1	0	88	130	54	155	22.4766
1	2	1	25.8411	81.8	0	1.7	0	0	88	138	60	165	22.0386
2	2	1	41.0575	71.8	0	2	1	0	90	130	78	175	25.4694
1	2	1	40.6904	75.5	0	2	0	0	90	138	68	167	24.3824
1	2	1	40.1726	80	1	2	0	0	90	130	92	172	31.0979
2	3	1	41.6411	87.5	1	3.7	0	0	111	156	85	167	30.478
1	1	1	41.463	72.4	0	16	1	0	90	127	75	167	26.8923
1	1	2	41.1205	72.4	0	2	1	0	85	122	57	154	24.0344
1	1	1	39.9507	95.5	1	5	0	1	84	130	65	162	24.7676
1	2	2	39.6658	77.5	0	7	0	0	71	112	55	155	22.8928
1	2	2	45.0767	88.5	1	4	0	0	62	99	65	153	27.7671
1	2	1	48.9315	88.5	1	17.1	1	0	96	127	68	169	23.8087
1	2	1	41.1945	88.5	1	5.2	1	0	70	109	46	161	17.7462
1	2	1	42.589	88.5	1	6	0	0	92	119	58	168	20.5499
1	1	1	33.9699	78.9	0	3.3	1	0	77	139	82	178	25.8806
1	1	1	35.1068	.	1	7	1	0	67	102	73	171	24.9649
1	3	1	24.1753	.	1	4	1	0	78	110	44	164	16.3593
1	2	2	40.5534	88.5	1	1.1	0	0	105	139	62	156	25.4767
1	3	1	28.5534	.	1	0.6	0	0	86	130	90	177	28.7274
2	2	1	55.0466	94.1	1	4	0	1	86	116	67.4	170	23.3218
2	2	1	54.1205	92.6	1	1.8	0	0	78	128	75.9	168.5	26.7326
2	2	1	53.2959	86.367	1	4	1	0	104	141	61.7	156	25.3534
2	2	1	53.1507	79.1	0	2	0	0	89	138	66	163	24.841
1	2	2	42.1644	88.5	1	4.1	0	0	82	110	66	160	25.7812
2	2	1	48.9178	92.6	1	1.8	0	0	96	138	75.4	163	28.3789
2	1	1	47.7068	90.5	1	9	0	0	110	160	69.9	168.5	24.6194
1	3	2	46.0521	94.7	1	5	1	0	64	94	57	160	22.2656
2	2	2	45.6192	94.1	1	1	1	0	88	142	63.6	156	26.1341
1	2	1	61.0493	76.3	0	3	1	0	104	167	70	165	25.7117
1	2	1	60.726	77.5	0	8	1	0	90	136	57	165	20.9366
1	2	1	60.7151	77.5	0	4	1	0	86	122	55	163	20.7008
1	2	1	59.3096	77.5	0	4	0	0	110	150	90	174	29.7265
1	2	1	59.2192	76.3	0	2	0	1	81	134	60	160	23.4375
1	2	1	58.2384	77.5	0	4.2	1	1	101	153	60	165	22.0386
1	2	1	58.2	71.8	0	1.1	1	0	65	100	80	170	27.6817
2	3	1	58.1644	87.5	1	5.5	1	1	87	139	70	170	24.2215
1	2	1	57.8877	77.5	0	1.1	0	0	75	110	60	160	23.4375
1	2	1	57.811	76.3	0	3	0	0	86	138	58	169	20.3074
1	2	1	57.7288	77.5	0	3	0	0	99	139	50	160	19.5312
1	2	1	57.663	79.1	0	1.5	1	0	88	121	71	168	25.1559
1	2	1	57.6384	77.5	0	10	0	0	85	140	60	165	22.0386
1	2	1	57.4986	77.5	0	3.2	1	1	61	101	68	164	25.2826
1	2	1	57.4493	77.5	0	4	0	0	83	129	60	168	21.2585
1	2	1	56.9452	71.8	0	9	0	0	102	158	60	160	23.4375
1	2	1	56.9452	77.5	0	8	1	0	90	138	60	163	22.5827
1	2	1	56.4822	80	1	2	0	0	60	124	43	160	16.7969
1	2	1	55.9918	76.3	0	4	1	0	89	139	60	155	24.974
2	3	1	55.6959	87.5	1	4.5	0	0	90	120	75	172	25.3515
1	2	1	55.3151	71.8	0	31.1	1	0	89	138	60	165	22.0386
1	2	1	55.1452	77.5	0	8	1	0	89	138	60	162	22.8624
1	2	1	54.8849	71.8	0	10	0	0	89	140	65	170	22.4913
1	2	1	54.8356	77.5	0	3.2	0	0	103	156	80	175	26.1224
1	2	1	54.7452	71.8	0	10	1	0	79	115	58	160	22.6562
1	2	1	54.5644	77.5	0	4	1	0	126	179	60	166	21.7738
1	2	1	54.4959	76.3	0	7	1	0	89	132	60	165	22.0386
1	2	1	54.4904	76.3	0	4	0	0	90	129	62	158	24.8358
1	2	1	53.9068	80	1	2	0	0	85	136	55	168	19.487
1	2	1	53.4192	77.5	0	1.1	0	0	89	139	60	168	21.2585
1	2	1	53.1123	71.8	0	7	0	0	86	127	50	158	20.0288
1	2	1	53.1479	80	1	2	0	0	84	118	64	170	22.1453
1	2	1	52.9945	80	1	2	0	0	72	118	65	169	22.7583
1	2	1	52.7781	80	1	2	1	0	67	107	49	160	19.1406
1	2	1	52.674	75.5	0	2	0	0	77	124	55	158	22.0317
1	2	2	52.4027	77.5	0	10.7	1	0	81	108	55	155	22.8928
1	2	1	52.326	81.6	0	7.1	1	1	86	134	60	170	20.7612
1	2	1	52.1616	76.3	0	4	0	0	98	148	60	164	22.3081
1	2	1	52.1452	77.5	0	4	0	0	77	120	70	170	24.2215
1	2	1	51.8493	71.8	0	11.1	1	0	90	140	85	169	29.7609
1	2	2	51.6493	77.5	0	8	1	0	84	138	55	150	24.4444
1	2	1	51.6192	77.5	0	4	0	0	90	140	62	158	24.8358
2	3	1	51.5753	87.5	1	3.6	0	0	73	106	60	157	24.3418
1	2	2	51.474	77.5	0	10.1	1	0	80	130	52	150	23.1111
1	2	2	51.1562	75.5	0	2	0	0	79	124	55	157	22.3133
1	2	1	51.0575	77.5	0	2	0	0	79	162	60	160	23.4375
2	2	1	51.1288	94.1	1	1	1	1	110	164	52.6	159	20.8061
2	2	1	50.874	94.1	1	1	0	0	88	138	73.4	165	26.9605
1	2	1	50.463	77.5	0	1	1	0	98	154	70	170	24.2215
1	2	1	50.2356	77.5	0	3	0	0	80	122	60	165	22.0386
1	2	1	50.2247	76.3	0	2	0	0	67	98	80	165	29.3848
1	2	1	50.2164	79.1	0	8	0	0	90	140	60	165	22.0386
1	2	1	50.1671	77.5	0	3	0	0	79	120	46	150	20.4444
1	2	1	50.1425	71.8	0	10	0	0	110	170	53	153	22.6409
1	2	2	49.6767	71.8	0	10.2	0	0	60	122	45	150	20
1	2	1	49.3726	77.5	0	4	1	0	86	123	60	160	23.4375
1	2	1	49.2877	77.5	0	3	0	0	74	131	72	165	26.4463
2	2	1	61.0466	82.3	0	11	0	0	80	130	50	157	20.2848
2	2	1	52.0466	84.3	1	14	0	0	86	135	70	170	24.2215
1	2	1	48.6959	79.1	0	8	1	0	80	137	60	156	24.6548
1	2	1	48.7425	81.6	0	3	0	0	90	135	75	170	25.9516
1	2	2	48.6685	71.8	0	8	0	0	71	130	60	160	23.4375
2	2	1	50.9123	84.3	1	19	1	1	81	134	67	165	24.6097
2	2	1	49.9123	84.3	1	15	0	1	87	137	60	160	23.4375
1	2	1	48.3315	77.5	0	24	0	0	99	148	60	165	22.0386
1	2	2	48.1753	79.1	0	8	0	0	80	117	62	150	27.5556
1	2	1	48.1726	71.8	0	11.1	0	0	85	126	75	168	26.5731
1	2	1	48.126	77.5	0	4	1	0	66	131	62	167	22.231
1	2	2	48.0301	77.5	0	10	0	0	87	136	56	158	22.4323
2	2	1	48.5562	84.3	1	13	0	0	80	138	72	170	24.9135
1	2	2	47.9425	77.5	0	3	1	0	89	138	55	160	21.4844
1	2	1	47.9288	71.8	0	4	0	0	89	129	78	170	26.9896
2	3	1	47.9342	87.5	1	8.7	1	0	75	126	84	170	29.0657
1	2	1	47.8685	77.5	0	4	1	0	88	136	64	158	25.6369
1	2	1	47.8521	75.5	0	3	1	0	80	115	52	165	19.1001
1	2	1	47.8438	77.5	0	3	1	0	69	100	60	160	23.4375
2	2	1	46.0219	84.3	1	19	0	0	84	133	70	170	24.2215
1	2	1	47.8247	77.5	0	4	0	0	70	128	64	160	25
2	2	1	44.389	84.3	1	19	0	0	80	135	65	165	23.8751
1	2	2	47.7068	77.5	0	2.2	1	0	72	123	61	152	26.4024
1	1	1	47.663	72.4	0	2	1	0	90	140	78	168	27.6361
1	2	1	47.4301	80	1	2	0	0	80	132	55	158	22.0317
1	2	1	47.3014	77.5	0	3	0	0	76	109	60	175	19.5918
1	2	2	47.2137	76.3	0	4	1	0	82	135	65	155	27.0552
1	2	1	47.0849	80	1	2	0	0	90	138	70	175	22.8571
1	2	2	47.011	77.5	0	2.7	1	0	71	133	62	145	29.4887
1	2	1	46.8904	77.5	0	4	0	0	89	130	65	172	21.9713
2	3	1	46.6575	87.5	1	3.7	0	0	89	138	46	160	17.9687
1	2	2	46.1808	76.3	0	4	0	0	81	123	55	162	20.9572
1	2	2	46.0685	77.5	0	10	0	0	90	131	61	151	26.7532
1	2	2	45.9288	76.3	0	10	1	0	90	138	52	150	23.1111
1	2	2	45.8795	71.8	0	8	1	0	89	131	67	156	27.5312
1	2	2	45.5699	71.8	0	7	0	0	88	137	54	160	21.0937
1	2	1	45.4301	77.5	0	11	0	0	84	133	60	152	25.9695
1	2	2	45.1616	77.5	0	7	1	0	113	152	74	150	32.8889
1	1	2	45.2164	72.4	0	2	1	0	76	111	54	157	21.9076
1	2	1	44.7562	77.5	0	3	0	0	71	116	54	165	19.8347
1	2	1	44.7479	77.5	0	3.2	0	0	89	138	55	165	20.202
1	2	2	44.6959	81.6	0	3	0	0	66	106	59	158	23.634
1	2	2	44.4466	76.3	0	10	1	0	88	138	53	158	21.2306
1	2	2	44.0932	77.5	0	11.2	0	0	75	117	50	150	22.2222
2	3	1	44.1041	87.5	1	6.7	0	0	90	140	57	160	22.2656
1	2	2	44.0411	76.3	0	10	0	0	85	110	53	159	20.9644
2	3	2	44.074	87.5	1	6.7	1	0	76	126	78	165	28.6501
1	2	2	42.4795	79.1	0	8	0	0	78	128	50	150	22.2222
1	2	2	42.463	77.5	0	10	1	0	62	108	53	156	21.7784
1	2	1	58.1288	88.2	1	7	1	0	84	138	73	160	28.5156
1	2	2	47.5507	88.5	1	2	1	0	66	112	70.9	158	28.4009
1	2	1	45.8082	88.5	1	4.9	1	0	104	143	54	158	21.6311
1	2	2	58.5671	92	1	3	0	0	78	113	56	164	20.8209
1	2	2	49.4932	88.5	1	3.1	0	0	88	129	57	159	22.5466
2	2	1	49.0055	94.1	1	1	0	0	78	112	70.7	155.5	29.2387
2	2	1	47.4767	94.1	1	0.7	1	0	76	118	76.7	174	25.3336
2	2	1	46.5918	94.1	1	1	1	0	90	138	54.6	159	21.5972
1	1	1	56.2904	89.5	1	17	1	0	78	130	55	165	20.202
1	2	1	57.4493	84.1	0	6	0	0	64	106	59	168	20.9042
1	2	2	55.5178	84.1	0	3	1	0	88	134	52	153	22.2137
1	2	1	49.937	88.5	1	13.7	1	0	87	139	55	158	22.0317
1	2	1	47.7781	79.1	0	11	1	0	100	138	75	168	26.5731
1	2	1	45.5616	88.5	1	3	0	1	80	116	63	170	21.7993
1	2	2	44.4685	88.5	1	7.9	0	0	73	115	55	158	22.0317
1	2	2	48.8055	88.5	1	9.6	0	0	87	123	64	152	27.7008
1	3	2	48.9507	94.7	1	5	1	0	72	116	53	152	22.9398
1	2	1	54.5836	84.1	0	3	1	0	89	139	72	168	25.5102
1	1	1	62.274	.	0	2.7	0	1	90	155	52.4	170	18.1315
1	2	1	52.9452	84.1	0	6	0	0	100	152	63	169	22.0581
1	1	1	58.589	.	0	1	0	0	97	152	70	165	25.7117
1	1	1	58.5397	.	0	16.9	1	0	97	164	54	164	20.0773
1	2	1	47.8767	84.1	0	2	0	0	100	152	65	162	24.7676
1	1	1	58.3534	.	0	11	0	1	78	167	68	168	24.093
1	2	1	58.2932	84.8	0	0.4	0	0	73	108	59	170	20.4152
1	2	1	58.2575	78.4	0	5	0	0	80	138	58	163	21.83
1	2	1	47.7726	84.1	0	3	0	0	59	101	49	167	17.5697
1	2	1	47.7452	84.1	0	6	0	0	90	136	60	165	22.0386
1	2	1	57.4658	89.3	1	7	0	0	106	172	68	165	24.977
1	2	1	56.7726	84.2	0	2.5	0	0	67	125	59	157	23.9361
1	1	1	56.6603	.	0	1	0	0	78	132	95	165	34.8944
1	2	1	56.3534	84.3	0	7	0	1	71	138	68	163	25.5937
1	2	1	56.0658	84.3	0	7	0	0	77	115	55	161	21.2183
1	1	1	55.4658	.	0	17	0	0	91	168	58	162	22.1003
1	2	1	55.2027	88.2	1	6	1	1	84	144	46	155	19.1467
1	1	1	54.5288	82	0	8	0	0	97	160	51	158	20.4294
1	2	1	53.9068	88.5	1	10	1	0	70	130	59	170	20.4152
1	2	1	53.6822	78.4	0	6	1	0	113	199	57	153	24.3496
1	2	1	53.2521	84.3	0	1.4	0	1	63	106	51	149	22.9719
1	1	1	52.8849	.	0	16.7	0	0	75	115	77	153	32.8933
1	1	1	52.5918	.	0	10.3	0	0	126	215	54	165	19.8347
1	1	2	52.3479	.	0	9	0	0	73	151	61	149	27.4762
1	1	1	51.3973	82	0	4	0	1	90	176	70	157	28.3987
1	2	1	50.8822	84.8	0	2.5	0	1	73	120	89	169	31.1614
1	1	1	50.7397	.	0	11	0	0	74	132	62	163	23.3355
1	1	2	49.9945	.	0	11.4	0	0	95	166	66	160	25.7812
1	2	1	49.2	88.5	1	7.7	0	0	99	155	73	162	27.8159
1	2	2	48.9342	83.8	0	1.1	0	0	98	149	71	154	29.9376
1	3	2	48.2027	94.7	1	5	0	0	92	150	60	162	22.8624
3	2	1	36.9233	73.6	1	9	1	0	74	113	85	175	27.7551
3	2	1	53.326	73.6	1	14	0	1	89	134	60	160	23.4375
1	2	1	47.3836	78.4	0	6	1	0	75	116	52	158	20.83
1	1	2	46.8603	84.2	0	8	0	0	89	139	68	161	26.2336
3	2	1	33.8767	73.6	1	5	0	0	71	139	73	165	26.8136
3	2	1	48.6521	73.6	1	7	0	0	94	142	65	163	24.4646
3	2	1	43.0192	73.6	1	7	1	0	68	122	70	168	24.8016
3	2	1	40.0603	73.6	1	7	0	1	72	116	56	157	22.719
3	2	1	50.5808	73.6	1	23	0	0	89	124	87	170	30.1038
1	2	2	38.8192	88.5	1	4	0	0	100	133	62	151	27.1918
3	2	1	60.4575	73.6	1	40	0	0	78	129	74	170	25.6055
3	2	1	47.3342	73.6	1	12	0	0	60	98	68	165	24.977
1	1	1	52.7699	.	0	0.4	0	0	73	127	75	169	26.2596
1	2	1	49.3014	88.2	1	10	0	1	80	122	65	165	23.8751
3	2	2	37.0685	73.6	1	3	0	0	89	125	80	175	26.1224
1	2	2	46.7397	85.2	1	14	0	1	86	138	52	150	23.1111
1	2	2	44.8712	83.8	0	2	0	0	65	100	49	155	20.3954
3	2	1	56.5315	73.6	1	7	0	1	87	122	54	160	21.0937
3	2	1	54.0082	73.6	1	15	0	0	92	145	55	160	21.4844
3	2	1	53.2932	73.6	1	10	0	0	60	101	60	162	22.8624
3	2	1	50.2712	73.6	1	1	0	0	77	121	42	156	17.2584
3	2	2	45.2164	73.6	1	16	0	1	71	124	54	160	21.0937
3	2	1	45.811	73.6	1	13	0	1	79	135	58	170	20.0692
3	2	1	53.9315	73.6	1	12	0	0	71	160	80	173	26.7299
1	3	1	59.9973	89.6	1	38	1	0	83	132	82	165	30.1194
3	2	1	39.674	73.6	1	12	0	1	75	123	65	175	21.2245
3	2	2	27.674	73.6	1	4	0	0	66	106	55	155	22.8928
2	2	1	58.8575	81.3	0	6	1	0	88	134	85	170	29.4118
3	2	2	41.7315	73.6	1	8	0	0	78	160	65	155	27.0552
3	2	1	59.2356	73.6	1	14	0	1	86	142	50	165	18.3655
3	2	1	58.3644	73.6	1	7	0	1	86	158	60	165	22.0386
3	2	2	26.589	73.6	1	1	1	0	72	116	60	160	23.4375
3	2	1	52.5534	73.6	1	1	1	0	105	158	69	165	25.3444
2	2	1	57.8192	86.4	1	8	0	0	82	122	62	150	27.5556
1	2	1	57.7753	80.2	0	12	0	0	77	118	55	165	20.202
1	2	1	57.7726	88.5	1	10	0	0	80	126	70	160	27.3437
1	2	1	56.9315	88.5	1	10	1	1	66	114	65	168	23.03
1	2	1	56.3945	80.2	0	12	0	0	81	130	68	164	25.2826
1	2	1	56.5616	94	1	2	0	0	66	107	70	174	23.1206
1	2	1	56.0164	92	1	3	0	0	71	110	55	165	20.202
2	2	1	55.4301	86.4	1	8	0	1	70	132	75	165	27.5482
1	3	1	55.0192	89.6	1	12	1	1	89	137	64	165	23.5078
2	2	1	54.7479	82.7	1	12	0	0	89	131	67	160	26.1719
1	3	1	55.0219	89.6	1	12	0	0	83	132	70	165	25.7117
1	2	1	55.0959	88.5	1	1	0	1	88	144	72	165	26.4463
1	2	1	54.726	89.3	1	12	0	1	80	132	65	160	25.3906
2	2	1	53.5397	81.3	0	5	0	0	81	133	65	160	25.3906
1	2	1	53.5507	94	1	3	0	1	83	136	73	170	25.2595
2	2	1	53.5014	84	1	10	0	1	85	134	72	165	26.4463
1	2	1	53.2767	89.3	1	11	0	1	88	132	68	170	23.5294
1	2	1	53.2	88.5	1	10	0	0	80	120	70	155	29.1363
2	2	1	45.1014	89.6	1	1	0	0	74	124	67	166	24.3141
2	2	1	53.3616	73.2	0	1	0	1	90	144	63	165	23.1405
2	2	1	51.9096	86.4	1	3	0	0	85	134	62	168	21.9671
2	2	1	51.8411	86.6	1	9	0	1	70	101	60	160	23.4375
2	2	1	51.5945	86.6	1	11	0	1	87	132	65	160	25.3906
2	2	1	33.4932	81.3	0	10.1	1	0	104	156	80	173	26.7299
2	2	1	31.8959	80.4	0	8.1	0	0	85	122	70	166	25.4028
1	2	1	51.6137	88.5	1	10	0	0	72	118	52	161	20.061
2	2	1	51.137	81.3	0	1	1	0	80	122	75	165	27.5482
2	2	1	50.737	83.5	1	11	1	1	83	133	60	160	23.4375
2	2	1	27.2603	80.4	0	0.6	1	0	88	139	71	166	25.7657
2	2	1	56.8795	80.4	0	0.3	0	0	82	124	65	168	23.03
2	2	1	53.5014	80.4	0	20.1	0	1	92	152	74	165	27.1809
1	2	1	51.0192	88.5	1	10	1	1	74	122	55	160	21.4844
2	2	1	51.3836	80.4	0	25.1	1	1	89	133	70	168	24.8016
1	2	2	49.9945	89.6	1	12	0	0	83	138	60	150	26.6667
1	2	1	50.4027	94	1	3	0	1	84	119	60	160	23.4375
2	2	1	50.3233	81.3	0	5	0	0	78	117	83	170	28.7197
1	2	1	50.5973	88.5	1	6	0	0	98	125	61	164	22.68
1	3	2	49.9671	89.6	1	31	0	1	68	112	50	150	22.2222
2	2	1	49.8603	86.4	1	3	0	0	79	139	80	168	28.3447
2	2	1	49.3644	81.2	0	4	0	0	88	137	70	165	25.7117
1	2	1	49.6	92	1	3	0	0	85	138	74	169	25.9095
2	2	1	48.5781	83.5	1	20	0	1	83	124	86	172	29.0698
1	2	2	48.9644	88.5	1	10	0	0	90	154	57	156	23.4221
1	2	1	48.6027	94	1	1	1	1	86	132	80	170	27.6817
2	2	1	48.1233	83.5	1	4	0	0	82	172	65	160	25.3906
1	3	1	48.4027	80.2	0	2	0	0	81	132	83	168	29.4076
1	2	1	48.2767	94	1	1	0	0	85	138	60	160	23.4375
1	2	1	48.1534	94	1	3	0	1	77	127	53	160	20.7031
1	2	1	48.2877	89.3	1	12	0	0	87	138	55	163	20.7008
1	2	1	48.1233	89.3	1	12	0	1	85	138	73	168	25.8645
2	2	1	47.589	86.6	1	4	0	1	78	137	71	165	26.079
1	2	1	47.7041	94	1	3	0	1	88	134	67	169	23.4586
2	1	1	48.0548	.	1	13	0	0	77	134	75	165	27.5482
1	2	1	47.6658	94	1	2	1	1	88	127	60	170	20.7612
1	2	2	47.9315	88.2	1	10	0	0	84	136	55	154	23.1911
1	2	1	47.6521	89.3	1	12.1	0	1	83	133	54	164	20.0773
2	2	1	47.4329	81.3	0	16	0	0	87	139	100	170	34.6021
1	2	1	46.474	80.2	0	3	0	0	80	127	60	160	23.4375
2	2	1	45.9753	83.1	0	7	0	0	76	119	65	170	22.4913
1	2	1	45.3753	88.5	1	10	0	0	80	138	68	163	25.5937
2	1	1	57.0521	.	1	10	0	0	65	123	62	160	24.2187
1	2	1	43.0164	88.5	1	10	1	1	74	122	80	180	24.6914
2	2	1	41.9863	84	1	8	0	0	86	120	69	170	23.8754
1	3	1	41.9589	89.3	1	2	0	0	76	118	60	165	22.0386
2	1	1	54.7507	.	1	10	0	0	92	149	60	160	23.4375
1	2	1	41.5507	80.2	0	2	0	0	71	120	60	161	23.1473
2	2	1	41.126	81.3	0	6	0	1	85	134	85	175	27.7551
2	2	1	38.7753	87.7	1	6	1	0	82	120	55	168	19.487
2	2	1	38.6685	81.3	0	2	0	0	89	133	87	173	29.0688
1	2	1	55.0822	90.8	1	1	0	0	96	150	53	165	19.4674
1	2	1	58.811	84.4	1	3.6	0	0	86	154	62	156	25.4767
1	2	1	58.6685	85.2	1	21	0	0	98	166	60	165	22.0386
1	1	1	48.5808	81.1	0	12	0	0	77	133	76	164	28.257
1	3	1	52.8658	.	1	20	0	1	86	122	71	165	26.079
1	2	1	51.4685	88.2	1	10	0	0	70	106	60	167	21.5139
1	2	1	37.2192	91.1	1	5	0	0	88	130	76	180	23.4568
1	3	1	45.5699	94.7	1	11	1	0	88	120	55	165	20.202
1	2	1	59.3918	88.2	1	3	0	1	68	114	60	165	22.0386
1	3	2	41.1315	94.7	1	1	0	0	104	160	70	157	28.3987
1	3	2	40.937	.	1	3	0	0	86	122	52	162	19.8141
1	3	2	38.8219	.	1	5	0	0	86	134	71	150	31.5556
2	1	1	52.2959	.	1	15	0	0	79	153	60	168	21.2585
2	1	1	51.5096	.	1	10	0	1	89	157	55	165	20.202
1	1	1	48.2356	78.9	0	12.2	0	0	73	131	68	164	25.2826
1	2	1	30.1425	91.1	1	1.5	0	0	72	112	55	168	19.487
1	3	2	42.9123	.	1	5	0	0	80	130	55	157	22.3133
1	3	2	45.6658	.	1	21	0	0	88	138	74	166	26.8544
1	1	1	46.9178	.	1	5	0	0	68	102	53	158	21.2306
1	2	1	43.737	91.1	1	12.9	0	0	86	136	60	165	22.0386
2	1	1	48.2466	.	1	10	0	0	84	136	62	158	24.8358
1	3	2	45.4904	94.7	1	5	0	0	80	124	60	168	21.2585
1	3	1	33.5479	94.7	1	6	0	0	120	180	80	170	27.6817
1	2	2	49.4247	88.5	1	7.2	0	0	100	154	58	153	24.7768
1	3	2	48.3397	94.7	1	12	1	0	94	152	56	160	21.875
1	2	2	51.137	88.5	1	1	0	0	102	166	57	155	23.7253
1	2	1	26.8548	88.5	1	1	0	0	68	109	57	172	19.2672
1	2	1	53.3918	88.5	1	10	1	0	102	168	73	170	25.2595
1	2	1	46.1425	88.5	1	6.4	0	0	84	131	62	165	22.7732
1	2	1	42.2712	91.1	1	3.2	0	0	106	150	62	168	21.9671
1	2	1	55.2986	84.4	1	5.7	0	1	100	124	46	136	24.8702
2	1	1	59.326	.	1	15	0	1	82	132	70	165	25.7117
1	2	1	46.9973	85.2	1	18	0	1	82	130	50	155	20.8117
1	2	1	34.589	88.5	1	2	1	0	64	98	54	162	20.5761
2	1	1	56.4137	.	1	10	0	0	60	142	70	165	25.7117
1	2	2	49.6849	91.1	1	1	0	0	84	120	52	150	23.1111
1	2	2	54.3699	91.1	1	12.3	0	0	88	128	57	155	23.7253
1	2	1	53.5808	91.1	1	1.4	0	1	88	136	61	165	22.4059
1	2	1	34.6438	72	0	2.6	0	0	84	128	68	170	23.5294
1	2	1	46.537	84.4	1	1.6	0	0	84	130	55	168	19.487
1	3	1	47.7562	.	1	25	0	0	88	134	74	165	27.1809
2	2	1	60.5781	86.3	1	15	0	1	78	119	62	170	21.4533
1	2	1	58.4164	82.8	0	2	0	0	75	130	65	163	24.4646
1	1	1	57.6493	81.1	0	10	0	0	83	125	120	158	48.0692
1	1	1	57.6493	81.1	0	2	1	0	83	146	75	170	25.9516
1	1	1	57.0329	81.1	0	9	0	0	69	120	60	164	22.3081
2	1	1	50.811	.	1	10	0	0	83	156	72	156	29.5858
2	2	1	57.2548	86.3	1	32	0	0	94	136	67	169	23.4586
1	1	1	53.7589	81.1	0	12	0	0	68	103	65	167	23.3067
1	2	2	56.7836	82.8	0	1	1	0	71	141	49	153	20.9321
2	1	1	47.9507	.	1	8	0	1	79	167	72	158	28.8415
2	2	1	56.3178	86.3	1	12	0	0	76	125	60	164	22.3081
1	2	1	55.5288	73.6	1	16	1	0	72	113	69	164	25.6544
1	2	1	26.5233	79.8	0	0.3	0	0	88	138	74	174	24.4418
1	2	2	54.0849	82.8	0	2	0	1	76	127	75	150	33.3333
1	2	1	33.8767	79.8	0	1.1	0	0	88	132	67	167	24.0238
1	2	1	26.8027	79.8	0	0.1	0	0	88	126	67	170	23.1834
1	1	1	52.5863	81.1	0	4	0	0	73	116	60	152	25.9695
1	2	1	53.7836	82.8	0	3	0	0	89	159	80	168	28.3447
2	1	1	53.6192	91.7	1	9	0	0	77	130	75	168	26.5731
2	1	1	53.5123	.	1	10	0	0	86	135	61	162	23.2434
1	2	1	24.7836	79.8	0	1.4	0	0	86	120	70	185	20.4529
2	2	1	53.0959	86.3	1	14	0	1	71	105	65	172	21.9713
1	2	1	57.6685	89.2	1	2	1	0	89	133	61	165	22.4059
1	2	1	51.7836	89.2	1	2.4	0	0	77	130	60	170	20.7612
1	2	1	52.9616	82.8	0	3	0	1	85	139	80	170	27.6817
1	2	2	52.8521	82.8	0	1	0	0	85	144	70	160	27.3437
1	2	1	51.0247	89.2	1	9.8	0	0	66	101	55	165	20.202
1	2	1	52.7014	82.8	0	1	0	0	91	159	70	168	24.8016
1	1	1	52.3205	81.1	0	5	0	0	74	139	55	160	21.4844
2	2	1	52.6274	86.3	1	14	0	1	75	155	78	172	26.3656
1	1	1	51.1753	81.1	0	3	0	0	63	119	83	167	29.7608
1	2	1	49.3781	89.2	1	2	0	1	85	138	70	168	24.8016
1	2	1	51.6192	82.8	0	1	0	0	80	130	59	168	20.9042
1	2	1	44.5562	89.2	1	2.1	0	0	88	132	60	170	20.7612
1	1	2	51.126	81.1	0	12	0	0	79	145	67	160	26.1719
1	1	1	50.2932	81.1	0	12	0	1	66	131	85	156	34.9277
2	1	1	51.0055	91.7	1	4	0	1	87	123	70	165	25.7117
2	2	1	50.7205	88.2	1	30	0	0	96	137	72	168	25.5102
2	2	1	50.3863	81.6	0	11	0	1	78	140	70	168	24.8016
1	1	1	48.7151	81.1	0	4	0	0	89	139	64	160	25
1	1	1	47.3014	81.1	0	6	0	0	81	139	71	165	26.079
1	2	1	49.7233	82.8	0	2	0	1	63	104	55	164	20.4491
2	1	1	49.4301	91.7	1	1	0	0	71	117	53	160	20.7031
2	2	1	49.4027	86.3	1	20	0	0	68	126	60	170	20.7612
2	2	1	49.2137	86.3	1	29	0	0	78	128	65	168	23.03
1	1	2	49.863	85.3	1	12	0	0	92	160	63	156	25.8876
2	2	1	48.0603	86.3	1	9	0	1	85	128	50	155	20.8117
2	2	1	47.4493	81.6	0	9	0	1	78	122	80	165	29.3848
1	1	1	58.1425	81.1	0	5	0	0	70	107	68	168	24.093
1	2	1	46.4575	82.8	0	3	0	0	85	150	78	170	26.9896
1	2	1	45.737	73.6	1	10	0	0	71	114	81	171	27.7008
1	2	2	45.6904	73.6	1	12	1	0	67	120	60	160	23.4375
1	2	1	45.7589	82.8	0	3	0	1	96	146	65	170	22.4913
2	1	1	45.5808	91.7	1	9	0	1	83	123	70	165	25.7117
1	2	1	45.3068	82.8	0	3	1	1	71	126	91	164	33.834
1	1	1	44.6411	81.1	0	12	0	0	78	144	84	169	29.4107
1	2	1	43.5288	82.8	0	1	0	0	94	129	72	171	24.623
2	2	1	41.0795	81.6	0	11	0	0	68	113	75	175	24.4898
2	1	1	39.9123	91.7	1	3	0	0	73	124	74	168	26.2188
1	2	1	50.411	82.7	1	16	0	0	84	116	78	175	25.4694
1	2	1	39.9973	82.7	1	6.4	1	0	93	129	71	169	24.8591
1	2	2	51.1151	82.8	0	3	0	0	79	122	54	155	22.4766
2	2	1	53.2247	94.8	1	5	0	1	80	122	53	160	20.7031
1	2	2	50.326	91.1	1	2	1	0	104	160	60	155	24.974
2	2	1	27.9425	94.8	1	4	0	0	78	100	55.5	166	20.1408
2	2	1	55.8164	94.8	1	3	0	1	90	122	57.7	163	21.717
1	2	1	38.6438	84.4	1	2.3	0	0	88	136	79	172	26.7036
2	2	1	44.0877	94.8	1	4	0	0	104	126	54.8	159.5	21.5407
1	2	2	50.2712	91.1	1	7.2	0	0	88	138	67	159	26.5021
2	2	1	54.9945	80.8	0	16.1	1	0	87	139	72	175	23.5102
2	2	1	39.5808	94.8	1	4	0	0	98	130	78.9	175	25.7633
2	2	1	31.4932	94.8	1	4	1	0	102	146	62.5	165	22.9568
2	2	1	34.4603	94.8	1	4	1	0	85	125	63.4	175	20.702
2	2	1	33.0411	94.8	1	4	1	1	80	124	54.4	158.5	21.6541
2	2	1	31.4849	94.8	1	1	0	0	70	100	52.3	161.5	20.052
2	2	1	33.7397	94.8	1	4	0	0	76	104	71.3	175.5	23.1492
2	2	1	48.8329	86.4	1	3	0	0	85	136	65	168	23.03
1	2	1	45.7699	84.4	1	4.1	0	1	116	160	76	169	26.6097
2	2	1	57.5096	94.8	1	4	1	1	106	158	73.5	169	25.7344
1	2	1	40.0164	88.5	1	10	0	0	86	124	69	168	24.4473
1	3	2	39	94.7	1	10	1	0	70	106	55	156	22.6003
1	3	2	33.7644	94.7	1	6	0	0	86	126	60	160	23.4375
2	2	2	55.6712	94.8	1	4	0	0	94	118	57.3	155.5	23.697
2	2	1	25.8384	87.7	1	3	1	0	85	138	70	172	23.6614
1	2	1	25.0192	79.8	0	0.6	0	0	84	130	65	172	21.9713
1	2	2	49.8712	91.1	1	6	0	0	78	112	61	158	24.4352
1	2	2	42.0849	91.1	1	2.8	0	0	86	138	52	155	21.6441
1	2	2	42.4274	72	0	0.6	0	0	82	130	57	150	25.3333
1	2	2	52.1753	91.1	1	1.4	0	1	88	136	60	148	27.3923
1	2	1	57.8767	89.3	1	7	0	0	88	138	69	162	26.2917
1	3	1	42.4521	94.7	1	4	1	0	78	122	65	178	20.5151
2	2	1	53.7452	94.8	1	0.6	0	0	80	130	60.1	167	21.5497
2	1	1	50.7014	91.7	1	4	0	1	70	103	62	170	21.4533
2	2	1	39.6932	94.8	1	0.6	0	0	90	158	72.1	161.5	27.6433
1	2	1	46.1616	82.7	1	12	0	0	83	118	67	168	23.7387
2	2	1	57.8356	94.8	1	4	0	0	100	178	60.2	158	24.1147
1	2	1	44.0959	94	1	3	0	0	79	122	54	158	21.6311
2	2	1	45.0548	94.8	1	4	1	0	98	120	83.3	169	29.1656
1	2	2	48.863	91.1	1	1.2	0	1	82	114	58	152	25.1039
2	1	1	39.4438	91.7	1	8	0	0	69	112	65	180	20.0617
1	2	2	46.9315	91.1	1	1	0	1	86	120	47	155	19.563
1	2	2	50.0356	88.2	1	18	0	0	108	174	55	150	24.4444
2	2	1	30.789	94.8	1	0.2	1	1	78	108	94.8	168	33.5884
1	3	1	38.5342	82.7	1	7.9	0	1	100	140	80	168	28.3447
1	2	2	35.2329	77.5	0	3	0	0	89	131	58	153	24.7768
1	3	1	45.1781	94.7	1	6	0	1	80	126	65	165	23.8751
2	2	1	54.7342	94.8	1	25.6	1	0	110	158	67.7	167	24.2748
2	1	1	49.1233	91.7	1	10	0	1	96	140	70	170	24.2215
1	3	2	48.4932	94.7	1	11	1	0	70	100	60	153	25.6312
